# Supplementary material for: Atmospheric Pressure Plasma Polymerisation of D-Limonene and Its Antimicrobial Activity
Source: Polymers (Basel). 2023 Jan 6;15(2):307. doi: 10.3390/polym15020307 (PMC9861354; doi:10.3390/polym15020307)
Supplement: Supplementary file 1 [file polymers-15-00307-s001.zip]

Archive with 1 entries (1 files):
- polymers-1979802-supplementary.pdf
